# Supplementary material for: Understanding early HIV-1 rebound dynamics following antiretroviral therapy interruption: The importance of effector cell expansion
Source: PLoS Pathog. 2024 Jul 29;20(7):e1012236. doi: 10.1371/journal.ppat.1012236 (PMC11309407; doi:10.1371/journal.ppat.1012236)
Supplement: S1 Data — (CSV) [file ppat.1012236.s002.csv]

PID	Week 1	Week 2	Week 3	Week 4	Week 5	Week 6	Week 7	Week 8	Week 9	Week 10	Week 11	Week 12	Week 13	Week 14	Week 15	Week 16	Week 17	Week 18	Week 19	Week 20	Week 21	Week 22	Week 23	Week 24	Week 25	Week 26	Week 27	Week 28	Week 29	Week 30	Week 31	Week 32	Week 33	Week 34	Week 35	Week 36	Week 37	Week 38	Week 39	Week 40	Week 41	Week 42	Week 43	Week 44	Week 45	Week 46	Week 47	Week 48	Week 49
1	50	50	50	50	50	50			50	108	50	50	50	165	54		99	62		50		50				56					77					94							50					63
2	50	50	50	99		1335		50		50		50				50	50								50								50								50								50
3				337				3092				50				107								50								50								307								125
4	50	50	50	50				50		127		50				50				50			50				54				50					64				50				50					490
5	50	78	76	50	142		87	137	129		111	198	178					79				137								179																	567
6				50				50				58				76								114									155								219								234
7	50	173	119	60		50		212		124		213				65					77			88					321			109				50											1879
8	50	50	50	50	50	50	50	50	50	50	50	50	50		50		50				50				50				50			50						50					50				50		50
9	50	50	50	50				50			50						50			50				89					50				50			145													50
10	50	50	50	50	50	101	2032	7018	42979	73739	11307	59754	38674		9364	26063			28467						22988							11855							13924			9526						15554
11	58	50	50	297		16275		3490			7180			5681			9971	15108
12				222				55808				22011				9143							38084									18048								19381								27148
13	50	361	17700	91538	86154	28545	26818	16911	34937	81490	41859		67075
14	50	50	172	713	2269	2977	1288	1424		3375	11600	3307	3743	8703		11623					3787			5773						2994								2505						5009				5373
15					6434				1224				1368				1800						1423
16	50	1448	1091	296		2861					4325		4777			2617				2872						8869	6691									3505		9753					6943
17	50	50	1639	4413	5014		60152	80191	74316	29471	26092	47421	17645
18	50	300	499	420	407	453	883	633	1791	604	712	1384	53		649		498				1666				916				1472				700				707				616				2611				1100
19			50					50				308				672									1473							667									634							690
20	50		1056	801		560		407				585				1576				773				1658				5015		4482		4028	7715	6689		1975		3160	3832		1886		1649			2198		3719
21		50	15327	1314422	53775	37795	54181	30784	36147	56292	48593
22	62.5	12821	263298	203358	36748	97107	37873	61317		86007	224436	229937					239857
23	50	50	811		7965	3551	2537	2650			22824		13504	14265		12564
24	50	6372	35295	24365		64073
[truncated: 3 more columns]
